# Supplementary material for: Subnuclear gene positioning through lamina association affects copper tolerance
Source: Nat Commun. 2020 Nov 20;11:5914. doi: 10.1038/s41467-020-19621-z (PMC7679404; doi:10.1038/s41467-020-19621-z)
Supplement: Supplementary file 3 — Supplementary Data 1 [file 41467_2020_19621_MOESM3_ESM.xlsx]

## Sheet: Sheet1
Supplementary Data 1. Primer and probe list
Name	Sequence
pCRWN1::CRWN1_FP	TCTAGGCCTTTATATTGGTCATTACATATGTTTTTTTACG
pCRWN1::CRWN1_RP	CGAAGGCCTATCGTCGTCAAGAAAGTCCAAAGC
pCRWN2::CRWN2_FP	AATCCCGGGTGTTTGTCTGAAAATCCTCTGTAAAGTTTTG
pCRWN2::CRWN2_RP	GAACCATGGCTGTAGTGAGAAAAGTCCAAAGCTTCT
pCRWN3::CRWN3_FP	TTACCCGGGTGATTACACGTGTATGGTATGTGTTGT
pCRWN3::CRWN3_RP	TACCCCGGGATTGTTGTGAAAAAGACCCAAATCTTTTTTC
pCRWN4::CRWN4_FP	TTACCCGGGCGTGGGATGCAATAATAGCAGAGG
pCRWN4::CRWN4_RP	CGGCTCGAGCCAGAAATAGCCAAAGGGTATTATTCATCTG
CRWN1_CDS_Y2H_FP	ATGGCCATGGAGGCCATGTCCACGCCGTTGAAGGT
CRWN1_CDS_Y2H_RP	ATGGATCCCGTCGTCAAGAAAGTCCAAAGCT
CRWN2_CDS_Y2H_FP	ATGGCCATGGAGGCCATGACGCCGAGAAGCGAGACG
CRWN2_CDS_Y2H_RP	ATGAATTCTGTAGTGAGAAAAGTCCAAAGCTTCT
CRWN3_CDS_Y2H_FP	ATGGCCATGGAGGCCATGTTCACTCCGCAAAGGAATCGT
CRWN3_CDS_Y2H_RP	ATGGATCCTGTTGTGAAAAAGACCCAAATCTTTTTTC
CRWN4_CDS_Y2H_FP	ATGGCCATGGAGGCCATGGCAACTTCTTCTCGTTCGGA
CRWN4_CDS_Y2H_RP	ATGGATCCCAGAAATAGCCAAAGGGTATTATTCATCTG
EF1a(AT5G60390)_RT_FP	CCTTGGTGTCAAGCAGATGA
EF1a(AT5G60390)_RT_RP	TGAAGACACCTCCTTGATGATTT
CSD1(AT1G08830)_RT_F	CCCTGAGGATGCTAATCGACAT
CSD1(AT1G08830)_RT_R	TGGCAATCAGTGATTGTGAAGG
AT5G52680_RT_FP1	CTGCTCCTGTACCTGTTCGT
AT5G52680_RT_RP1	CATAAAGACGCATGTTCGCA
AT5G52690_RT_FP1	CGCATTCCGGGTTATACTACAG
AT5G52690_RT_RP1	TCTCCTCCCTTCACCTCTAGT
AT5G52700_RT_FP1	GGCCCCTGATAAGAAGAAGC
AT5G52700_RT_RP1	TGTTCGTTGAGGTTTTGGGA
AT5G52710_RT_FP1	GCAGGAGTTCAGAGGCAAAC
AT5G52710_RT_RP1	TGCTTGACCGTGAGAAGCTA
AT5G52720_RT_FP1	AACCGGCTCAAAATCGCAAT
AT5G52720_RT_RP1	TGACACACACACACGAAACA
AT5G52730_RT_FP1	GAGCAAAACCGCAATCCG
AT5G52730_RT_RP1	TTCTAGGCCTGGATTCACGC
AT5G52740_RT_FP1	GCCTGATGATCCGAAGAAGC
AT5G52740_RT_RP1	GCAAGCGTTGGGATCTTCAT
AT5G52750_RT_FP1	TGCCTCCAATGAAAGCTGTG
AT5G52750_RT_RP1	CCCGGTTTTGTCATCCATTGT
AT5G52760_RT_FP1	CCAGCTGAATCTATTGCATATCC
AT5G52760_RT_RP1	ACCACTCTACAATTTCCGTATGG
AT5G52770_RT_FP1	GGAAACTGACGGTAGTGGGA
AT5G52770_RT_RP1	TCACTCGGTTTAGGTGGAGC
AT5G52710_RT_FP2	CAAGCAGGAGTTCAGAGGCA
AT5G52710_RT_RP2	AGAAGCTAGAGCGATTCCGC
AT5G52720_RT_FP2	AGGGACAACCGGCTCAAAAT
AT5G52720_RT_RP2	TCATCCGAGTTTTTGCCTGGA
AT5G52730_RT_FP2	GGGAAACTTACGGTGACTGGA
AT5G52730_RT_RP2	TAATGGGCTCAGCTGCGATT
AT5G52740_RT_FP2	ACTGTATGTTGTCTCTCAGGAGTT
AT5G52740_RT_RP2	TCTTTAACCGGTCCAACCGA
AT5G52750_RT_FP2	ACACAGAGCTTGTTTCGGTTG
AT5G52750_RT_RP2	CGGCCAGGCAACAATTTCAG
AT5G52760_RT_FP2	CCGATGAACTACGCGTACCA
AT5G52760_RT_RP2	TCACACAATTTGGTTCGTCTACC
AT5G52710_FP_for_ox	CACCATGTCTAATCCTCATTACAATCTGAAAA
AT5G52710_RP_for_ox	TTACTTTCCTGGTTTTTTAGAACTTTGG
AT5G52720_FP_for_ox	CACCATGCAGGAGACGGTTGTATTCG
AT5G52720_RP_for_ox	TCACAGGATGATACACTCATCCGA
AT5G52730_FP_for_ox	CACCATGTATATAAATACACATGACAGTATATTTG
AT5G52730_RP_for_ox	TTACATGATGATACAACCATCCGAG
AT5G52740_FP_for_ox	CACCATGCAGGTAGTTGTACTGAAATTAGA
AT5G52740_RP_for_ox	TCAAGAGGTGACGCAAGCGT
AT5G52750_FP_for_ox	CACCATGCCTCCAATGAAAGCTGTGTT
AT5G52750_RP_for_ox	TCACATAATCACACAATTTGATTCGT
AT5G52760_FP_for_ox	CACCATGACCGCAAAGAACGCTGT
AT5G52760_RP_for_ox	TCACATAATCACACAATTTGGTTCGT
UBQ10(AT4G05320)_FP	GGTTTGTGTTTTGGGGCCTTG
UBQ10(AT4G05320)_RP	CGAAGCGATGATAAAGAAGAAGTTCG
ChIL_qPCR_PR1_FP	AAATGATTCTCCCTCCATAT
ChIL_qPCR_PR1_RP	GTTACGAGAAATAGTTTAGC
ChIL_qPCR_Pericentromere_FP	GATCAAGTCATATTCGACTC
ChIL_qPCR_Pericentromere_RP	GTTGTCATGTGTATGATTGA
ChIL_and_ChIP_qPCR_p1_FP	CGCATTCCGGGTTATACTACAG
ChIL_and_ChIP_qPCR_p1_RP	TCCTGCAAAATAGCAATTCATG
ChIL_and_ChIP_qPCR_p2_FP	TGTTCGTTGGTCTTGATGTACA
ChIL_and_ChIP_qPCR_p2_RP	AACCCTCTGCTTCCCTCTAT
ChIL_and_ChIP_qPCR_p3_FP	GAAGACGCCTACGGTGAACA
ChIL_and_ChIP_qPCR_p3_RP	GGTCCATGCGCTTCCTCTAA
ChIL_and_ChIP_qPCR_p4_FP	CATCATCAAGCAGTGTGGCG
ChIL_and_ChIP_qPCR_p4_RP	CTTGGATCCACTCGCTGTGT
ChIL_and_ChIP_qPCR_p5_FP	TCATTTTCTTGCTTCGGCGG
ChIL_and_ChIP_qPCR_p5_RP	GGAACCTCGTTGCTTGCTCA
ChIL_and_ChIP_qPCR_p6_FP	GAGCAAAACCGCAATCCG
ChIL_and_ChIP_qPCR_p6_RP	TTCTAGGCCTGGATTCACGC
ChIL_and_ChIP_qPCR_p7_FP	TCAAGGTTACACCCCGACAA
ChIL_and_ChIP_qPCR_p7_RP	TGCAGCGACTAAATCGCACTA
ChIL_and_ChIP_qPCR_p8_FP	GAAGAAGCCTGAAACGAAGCC
ChIL_and_ChIP_qPCR_p8_RP	GCAAGCGTTGGGATCTTCATT
ChIL_and_ChIP_qPCR_p9_FP	TCGGATCAGTTTGGTTCACGA
ChIL_and_ChIP_qPCR_p9_RP	CAAGAAATGGGCCTGGGAGT
ChIL_and_ChIP_qPCR_p10_FP	TGAACCAGAGAAACCGGCTC
ChIL_and_ChIP_qPCR_p10_RP	AGGCAGGATTGTATTGGTAAGGG
ChIL_and_ChIP_qPCR_p11_FP	CCAGCTGAATCTATTGCATATCC
ChIL_and_ChIP_qPCR_p11_RP	ACCACTCTACAATTTCCGTATGG
ChIL_and_ChIP_qPCR_p12_FP	GGAAACTGACGGTAGTGGGA
ChIL_and_ChIP_qPCR_p12_RP	TCACTCGGTTTAGGTGGAGC
FISH_probe_180bp_FP	GATCAAGTCATATTCGACTC
FISH_probe_180bp_RP	GTTGTCATGTGTATGATTGA
Padlock_FISH_probe	Ph-AGCAAGGCCAAAGTTTTCCTTTTACGACCTCAATGCTGCTGCTGTACTACTCTTCCAGCGAGTGGATCCA
Padlock_detection_probe	Cy3-CCTCAATGCTGCTGCTGTACTAC
