# Supplementary material for: Subnuclear gene positioning through lamina association affects copper tolerance
Source: Nat Commun. 2020 Nov 20;11:5914. doi: 10.1038/s41467-020-19621-z (PMC7679404; doi:10.1038/s41467-020-19621-z)
Supplement: Supplementary file 5 — Source Data [file 41467_2020_19621_MOESM5_ESM.zip]

Archive with 2 entries (2 files):
- WB.xlsx
- Source Data.xlsx
