# Supplementary material for: Subnuclear gene positioning through lamina association affects copper tolerance
Source: Nat Commun. 2020 Nov 20;11:5914. doi: 10.1038/s41467-020-19621-z (PMC7679404; doi:10.1038/s41467-020-19621-z)
Supplement: Supplementary file 5 — Source Data [file 41467_2020_19621_MOESM5_ESM.zip › WB.xlsx]

## Sheet: Figure2
		Source Data Figure 2a
			CRWN1-GFP,CRWN1-tagRFP					CRWN1-GFP,CRWN2-tagRFP								CRWN1-GFP,CRWN3-tagRFP
																					CRWN4-GFP,CRWN2-tagRFP	CRWN4-GFP,CRWN3-tagRFP	CRWN4-GFP,CRWN4-tagRFP		CRWN4-GFP,CRWN2-tagRFP	CRWN4-GFP,CRWN3-tagRFP	CRWN4-GFP,CRWN4-tagRFP			CRWN2-GFP,CRWN2-tagRFP	CRWN2-GFP,CRWN3-tagRFP		CRWN4-GFP,CRWN1-tagRFP			CRWN2-GFP,CRWN2-tagRFP	CRWN2-GFP,CRWN3-tagRFP		CRWN4-GFP,CRWN1-tagRFP			CRWN3-GFP,CRWN3-tagRFP						CRWN3-GFP,CRWN3-tagRFP
		Anti-GFP			Anti-tagRFP			Anti-GFP			Anti-tagRFP				Anti-GFP		Anti-tagRFP					Anti-GFP				Anti-tagRFP					Anti-GFP						Anti-tagRFP							Anti-GFP					Anti-tagRFP
			GFP,CRWN1-tagRFP									GFP,CRWN2-tagRFP												GFP,CRWN3-tagRFP											GFP,CRWN4-tagRFP
		Anti-GFP			Anti-tagRFP				Anti-GFP							Anti-tagRFP						Anti-GFP					Anti-tagRFP					Anti-GFP						Anti-tagRFP
