# Supplementary material for: Subnuclear gene positioning through lamina association affects copper tolerance
Source: Nat Commun. 2020 Nov 20;11:5914. doi: 10.1038/s41467-020-19621-z (PMC7679404; doi:10.1038/s41467-020-19621-z)
Supplement: Supplementary file 5 — Source Data [file 41467_2020_19621_MOESM5_ESM.zip › Source Data.xlsx]

## Sheet: Figure1
Source Data Figure 1d
	Number of gold particles
		Internal area	Nuclear lamina	External area
	1	28	18	4
	2	27	25	5
	3	13	16	0
	4	14	21	0
	5	3	10	1
	Area (mm2)
		Internal area	Nuclear lamina	External area
	1	3.003	0.705	0.83
	2	7.811	1.051	1.139
	3	2.001	0.629	0.766
	4	7.486	1.024	1.127
	5	4.829	0.812	0.97
	Number of gold particles/Area (mm2)
		Internal area	Nuclear lamina	External area
	1	9.32401	25.5319	4.81928
	2	3.45666	23.7869	4.38982
	3	6.49675	25.4372	0
	4	1.87016	20.5078	0
	5	0.621247	12.3153	1.03093

## Sheet: Figure4
Source Data Figure 4b																Source Data Figure 4d
qRT-PCR data
	Raw Ct Values																Raw Fresh weight
	Standard Curve	EF1a	CA2	CA3	CA4	CA5	CA6	CA8	CA9		EF1a	CA7	CA10	CA11				WT_0.05Cu			crwn1/4_0.05Cu			crwn2/3_0.05Cu
	STD-1	15.25	25.07	29.16	25.33	30.33	27.05	24.76	22.63		15.25	24.49	23.1	25.28				number of seedling	weight (g)		number of seedling	weight (g)		number of seedling	weight (g)
	STD-1/10	18.41	28.33	31.92	28.77	32.86	29.55	27.95	25.88		18.41	27.05	26.34	28.13			1	14	0.44		11	0.23		12	0.41
	STD-1/100	21.15	31.79	33.95	32.14	36.94	32.7	31.28	29		21.15	30.62	29.32	31.11			2	11	0.62		13	0.45		13	0.75
	STD-1/1000	24.24	33.92		35.83	39.08	35.6	33.11	32.53		24.24		32.73	35.58			3	13	0.77		12	0.49		14	0.73
	STD-1/10000	27.66									27.66						4	13	0.44		10	0.22		12	0.37
	Raw Ct Values																5	14	0.72		13	0.57		13	0.7
		EF1a	CA2	CA3	CA4	CA5	CA6	CA8	CA9		EF1a	CA7	CA10	CA11			6	15	0.39		11	0.2		13	0.43
	WT	19.92	27.47	29.86	28.24	32.07	27.4	27.09	22.02		13.74	24.41	20.34	26.64				WT_50Cu			crwn1/4_50Cu			crwn2/3_50Cu
		19.96	28.73	29.64	28.77	31.81	28.74	27.42	22.41		14.63	26.93	22.41	26.36				number of seedling	weight (g)		number of seedling	weight (g)		number of seedling	weight (g)
		19.24	29.13	29.86	26.32	30.92	27.82	27.19	21.14		15.08	26.87	23.1	26.13			1	12	0.64		13	0.23		12	0.53
		20.92	28.94	30.52	29.85	32.91	29	28.36	22.73		14.53	25.16	21.68	26.5			2	12	0.48		13	0.17		12	0.44
		19.1	27.38	30.82	27.56	31.87	27.28	26.35	21.4		14.57	27.66	23.48	26.37			3	13	0.55		12	0.18		12	0.42
											15.15	27.8	23.1	26.9			4	12	0.41		14	0.2		14	0.62
	crwn1/4	20.57	27.36	30.48	27.58	33.74	28.35	28.36	23.02		15.47	31.07	24.36	27.72			5	12	0.51		12	0.19		14	0.64
		19.21	29.02	29.92	27.82	31.64	28.23	27.64	22.23		15.24	29.34	24.3	26.93			6	13	0.52		13	0.23		14	0.66
		18.8	28.81	29.86	28.26	31.43	28.32	27.93	22.37		15.14	31.16	25.16	27.06			7	14	0.73		11	0.3		14	0.58
		20.1	30.31	30.02	29.42	32.79	29.45	29.15	24.07		15.15	31.44	25.02	27.52			8	13	0.53		12	0.18		14	0.47
											15.84	30.6	24.74	27.38
											15.23	29.44	23.98	26.98
	Calculated CA genes transcript levels relative to EF1a
			CA2	CA3	CA4	CA5	CA6	CA8	CA9			CA7	CA10	CA11
	WT		0.638208	1.97113	0.488869	0.864919	2.31301	0.639677	5.11461			0.309762	24.1683	0.104437
			0.250123	2.50972	0.355018	1.0858	0.816488	0.50435	4.00897			0.0910368	10.5708	0.246532
			0.107141	1.18265	1.0422	1.24245	0.991937	0.353887	5.68961			0.13354	9.00374	0.404184
			0.437915	2.21517	0.357884	0.968916	1.36422	0.483868	6.58788			0.319211	16.6164	0.207934
			0.369331	0.423004	0.413681	0.543726	1.37501	0.629754	4.26761			0.0502884	4.66438	0.23407
												0.0699881	9.4899	0.252432
	crwn1/4		1.13159	1.76976	1.2318	0.396677	1.76355	0.371992	4.1323			0.00763036	4.85635	0.183873
			0.113978	1.09148	0.378436	0.703237	0.698771	0.240168	2.58928			0.0235473	4.26673	0.264639
			0.0984076	0.849767	0.207989	0.606138	0.477878	0.139496	1.72486			0.00556562	2.12629	0.224728
			0.0826683	1.93481	0.256756	0.573211	0.514161	0.137665	1.3897			0.00454383	2.37036	0.165633
												0.0143419	4.87296	0.305908
												0.0216796	5.33631	0.253883
Source Data Figure 4e																Source Data Figure 4f	0.05Cu
qRT-PCR data	Raw Ct Values																	WT			crwn1/4			CRWN1 in crwn1/4-6			CRWN1 in crwn1/4-8			CA5-3			CA5-10			CA6-1			CA6-3			CA7-5			CA7-8			CA8-5
	Standard Curve	EF1a	CA2	CA3	CA4	CA5	CA6	CA7	CA8	CA9	CA10	CA11						Number of seedling	weight (mg)		Number of seedling	weight (mg)		Number of seedling	weight (mg)		Number of seedling	weight (mg)		Number of seedling	weight (mg)		Number of seedling	weight (mg)		Number of seedling	weight (mg)		Number of seedling	weight (mg)		Number of seedling	weight (mg)		Number of seedling	weight (mg)		Number of seedling	weight (mg)
	STD-1	15.25	25.07	29.16	25.33	30.33	27.05	24.49	24.76	22.63	23.1	25.28					1	15	195		14	168		15	237		15	217		13	159		15	199		15	225		15	220		12	170		15	279		15	255
	STD-1/10	18.41	28.33	31.92	28.77	32.86	29.55	27.05	27.95	25.88	26.34	28.13					2	15	231		13	156		14	238		14	270		14	173		14	186		15	190		15	187		12	193		15	197		14	202
	STD-1/100	21.15	31.79	33.95	32.14	36.94	32.7	30.62	31.28	29	29.32	31.11					3	15	215		15	175		15	233		15	248		15	190		15	194		14	213		15	185		14	233		14	212		14	201
	STD-1/1000	24.24	33.92		35.83	39.08	35.6		33.11	32.53	32.73	35.58					4	13	206		13	176		14	224		15	198		14	155		14	196		15	217		15	182		15	208		13	210		14	188
	STD-1/10000	27.66															5	15	230		14	182		13	205		14	265
	Raw Ct Values																6	14	245		16	222		15	208		14	222
		EF1a	CA2	CA3	CA4	CA5	CA6	CA7	CA8	CA9	CA10	CA11					50Cu
	WT_0.05cu_4days	18.18	28.47	32.81	28.02	32.6	29.61	27.57	28.11	25.67	26.47	28.12						WT			crwn1/4			CRWN1 in crwn1/4-6			CRWN1 in crwn1/4-8			CA5-3			CA5-10			CA6-1			CA6-3			CA7-5			CA7-8			CA8-5
		18.24	28.34	34.21	28.1	33.4	29.78	27.41	28.11	26.85	27.37	28.17						Number of seedling	weight (mg)		Number of seedling	weight (mg)		Number of seedling	weight (mg)		Number of seedling	weight (mg)		Number of seedling	weight (mg)		Number of seedling	weight (mg)		Number of seedling	weight (mg)		Number of seedling	weight (mg)		Number of seedling	weight (mg)		Number of seedling	weight (mg)		Number of seedling	weight (mg)
		18.33	27.98	33.6	27.47	32.38	29.25	27.19	27.83	27.21	27.39	27.74					1	15	290		14	182		14	283		14	211		13	128		14	146		13	138		14	187		14	149		13	143		15	246
		18.05	28.02	33.01	27.48	33.07	29.34	26.92	27.81	27.73	27.53	28.07					2	15	300		15	212		13	214		14	195		15	203		14	186		14	172		15	220		14	198		15	187		15	274
	WT_50cu_4days	18.11	27.93	31.43	27.66	31.52	28.71	27.22	27.75	25.18	25.67	28.01					3	15	223		15	148		13	173		15	250		13	125		14	158		14	174		15	180		12	211		15	205		15	214
		18.05	28.09	30.66	28	31.8	29.14	27.69	27.81	25.21	26.17	28.41					4	15	330		13	173		14	277		14	267		15	139		14	169		15	203		15	212		11	239		15	212		15	227
		18.18	28.34	31.45	27.93	31.81	29.19	27.68	27.99	25.7	25.1	28.3					5	14	249		14	161		15	239		15	235
	crwn1/4_0.05cu_4days	18.01	28.87	32.22	28.65	31.56	30.1	28.14	28.57	25.16		28.79					Number of samples
		18.03	27.78	32.94	27.3		29.12	26.91	27.45	25.32	25.59	27.44						WT			crwn1/4			CRWN1 in crwn1/4-6			CRWN1 in crwn1/4-8			CA5-3			CA5-10			CA6-1			CA6-3			CA7-5			CA7-8			CA8-5
		17.96	28	32.86	27.57	32.82	29.42	27.01	27.71	25.94	26.34	27.97						Number of samples			Number of samples			Number of samples			Number of samples			Number of samples			Number of samples			Number of samples			Number of samples			Number of samples			Number of samples			Number of samples
		18.03	29.73	33.26	29.06	33.03	31.53	28.7	28.71	27.04	26.66	29.27					0.05 Cu	6			6			6			6			4			4			4			4			4			4			4
	crwn1/4_50cu_4days	17.18	28	30.77	27.78	32.36	29.04	27.39	27.98	24.07	24.73	27.94					50Cu	6			6			6			6			4			4			4			4			4			4			4
		17.33	27.17	30.37	26.99	31.56	28.16	26.46	26.68	24.22	24.92	27.07
		17.36	27.28	30.39	27.01	32.29	28.39	26.73	27.15	25.3	25.9	27.17
		19.31	28.45	32.44	28.15	33.65	29.6	28.17	28.53	26.82	27.16	28.51
	WT_0.05cu_6days	18.95	29.34	33.28	28.99	32.35	30.56	28.79	29.48	26.23	27.22	29.08
		18.74	28.94	34.76	28.53	32.53	30.33	28.01	28.65	26.61	27.23	28.65
		18.54	28.47	33.17	28.21		29.9	27.75	28.33	27	27.58	28.2
		19.27	28.8	34.31	28.62	32.81	30.54	28.17	28.61	27.21	28.01	28.64
	WT_50cu_6days	18.84	28.91	33.93	28.51	33.73	30.11	27.88	27.29	25.81	25.92	28.7
		19.3	28.16	33.58	27.84	34.99	29.59	27.39	27.01	26.36	26.13	28.17
		18.69	28.75	34.11	28.53	33.78	29.99	28.05	26.9	26.18	26.22	28.48
		18.78	28.78	33.35	28.69	33.96	29.91	28.02	26.33	25.91	25.98	28.77
	crwn1/4_0.05cu_6days	18.56	28.93	33.46	28.33	32.23	29.89	28.11	28.46	26.49	26.92	28.58
		18.33	28.48	34.95	28.21	31.84	29.7	27.82	28.12	26.32	26.68	28.25
		18.68	29.1	33.49	28.69	31.65	30.03	28.53	28.76	26.53	27.41	28.82
		18.53	29.18	32.68	29.09	32.8	30.51	28.46	28.85	26.55	27.15	28.84
	crwn1/4_50cu_6days	18.53	29.28	33.27	28.62	32.35	29.53	28.12	26.99	25.25	25.23	28.81
		18.43	27.99	32.46	27.72	31.91	28.69	26.98	26.7	25.27	25.01	27.82
		18.41	29.36	32.55	28.79	31.9	29.48	27.64	26.76	25.44	25.33	29.01
		18.46	29.23	32.6	28.85		30.43	28.32	27.54	25.55	25.66	29.13
	WT_0.05cu_9days	19.35	29.79	34.47	29.81	34.13	31.68	29	29.39	25.88	27.68	29.88
		19.85	30.15	35.23	29.96	37.36	31.97	29.72	29.96	26.9	28.83	29.9
		19.2	29.53	35.59	29.39	35.36	31.08	29.01	29.23	26.69	28.64	29.29
		19.02	30.68	34.64	30.73	33.6	31.95	29.56	30.32	26.18	29.13	30.42
	WT_50cu_9days	18.9	29.54	33.84	29.13	34.02	29.26	28.16	26.59	24.52	24.38	29.04
		18.87	29.84	32.38	29.18	34.14	29.44	28.28	26.86	25.05	24.94	29.29
		19.12	29.57	34.78	29.19	31.82	29.31	28.24	26.98	25.89	25.73	29.33
		18.91	29.88	32.61	29.48	33.17	29.65	28.14	27.09	25.28	25.62	29.28
		16.2				31.55	24.75	25.84	23.93	21.21	21.51
		16.13				32.29	24.72	26	24.14	21.54	21.98
	crwn1/4_0.05cu_9days	18.66	30.48	34.51	30.2	34.27	31.4	29.43	29.45	26.23	27.53	29.5
		19.02	30.11	33.98	29.7	34.94	31.48	29.48	29.48	26.59	28.19	29.5
		18.96	29.48	33.18	29.46	33.89	31.24	29.02	29.1	26.83	28.32	29.48
		18.72	29.35	33.48	29.05	35.74	30.91	28.78	29.04	26.98	28.39	29.1
	crwn1/4_50cu_9days	18.35	29.79	33.17	29.24	33.86	29.57	28.72	27.79	24.57	24.72	29.31
		18.22	28.45	33.63	28	32.17	29.09	27.65	32.41	25.03	24.96	28.19
		18.71	29.29	32.31	28.88	32.78	29.02	28.31	26.85	25.56	25.67	28.76
		18.56	29.22	32.06	28.8	31.78	29.35	28.37	27.67	25.72	26.07	28.84
		16.01				31.1	24.98	26.74	25.58	21.84	22.19
		15.81				30.44	24.34	25.44	25.7	21.94	22.27
	Calculated CA genes transcript levels relative to EF1a
			CA2	CA3	CA4	CA5	CA6	CA7	CA8	CA9	CA10	CA11
	WT_0.05cu_4days		0.0801753	0.0312812	0.152962	0.156506	0.106934	0.08103	0.0756576	0.106902	0.809881	0.107308
			0.0926692	0.00851742	0.151781	0.0891952	0.0976482	0.0955926	0.0791459	0.0488681	0.442181	0.108505
			0.130695	0.0163821	0.24618	0.207017	0.159608	0.120661	0.10628	0.0406162	0.466325	0.1555
			0.102701	0.0234079	0.198167	0.099347	0.120352	0.119758	0.0875279	0.022851	0.341512	0.100687
	WT_50cu_4days		0.115118	0.111852	0.184071	0.337113	0.208342	0.1	0.0961311	0.143036	1.36963	0.109713
			0.0973309	0.224168	0.140574	0.260545	0.14122	0.0671552	0.0875279	0.133884	0.912304	0.0799135
			0.0885848	0.115647	0.162328	0.285101	0.149606	0.0746031	0.0833942	0.104676		0.0949516
	crwn1/4_0.05cu_4days		0.0519143	0.0485473	0.0888072	0.303362	0.0636081	0.046474	0.045846	0.134559	0.00115744	0.0598976
			0.121625	0.024664	0.21985		0.141356	0.118861	0.115471	0.122092	1.36648	0.152195
			0.0974713	0.0252714	0.174525	0.112258	0.105514	0.104611	0.0887195	0.0749792	0.754109	0.100723
			0.0272421	0.0181323	0.0687692	0.100883	0.0205831	0.0309762	0.0415429	0.0365273	0.630761	0.0438791
	crwn1/4_50cu_4days		0.0542489	0.104904	0.0845565	0.0885924	0.0795735	0.0437632	0.0396639	0.154964	1.34315	0.0572131
			0.11479	0.172484	0.159457	0.182013	0.179996	0.0985087	0.127469	0.156122	1.31053	0.115671
			0.107904	0.173055	0.160951	0.106956	0.153176	0.0822567	0.0890394	0.0748489	0.660292	0.110534
			0.190276	0.10434	0.328081		0.251923	0.120661	0.125759	0.111498	1.14973	0.192397
	WT_0.05cu_6days		0.0733433	0.035503	0.143758	0.337428	0.0892234	0.0577866	0.0443958	0.128701	0.840067	0.0996555
			0.0851401	0.00730794	0.166354	0.251373	0.091585	0.0886743	0.0743508	0.0841944	0.712296	0.114
			0.105074	0.0290018	0.176828	3.84285	0.111142	0.0927627	0.0829447	0.0551062	0.475978	0.133191
			0.141158	0.0167728	0.233423	0.302636	0.1153	0.117089	0.114367	0.0822978	0.603721	0.170913
	WT_50cu_6days		0.0939198	0.0174975	0.181717	0.108968	0.117717	0.105399	0.241615	0.159098	1.97848	0.118788
			0.235915	0.0346096	0.399595	0.0591491	0.252044	0.215174	0.428416	0.152814	2.40171	0.240596
			0.0948709	0.0131486	0.160222	0.0937286	0.115762	0.082877	0.296213	0.109645	1.42318	0.123245
			0.0991974	0.0292127	0.154241	0.087476	0.132041	0.0906955	0.503284	0.141781	1.81105	0.108277
	crwn1/4_0.05cu_6days		0.0749443	0.0222774	0.16583	0.275742	0.11373	0.0718528	0.0757717	0.0800053	0.778401	0.104433
			0.0890529	0.00447399	0.15102	0.311923	0.11138	0.0751657	0.083998	0.0758361	0.778876	0.109951
			0.0719851	0.0236859	0.143078	0.468689	0.111279	0.0573541	0.0650055	0.0851301	0.597868	0.0970849
			0.0604846	0.0461058	0.0981573	0.174897	0.0677343	0.0540086	0.0539881	0.074998	0.644536	0.0855675
	crwn1/4_50cu_6days		0.0560174	0.0261462	0.133878	0.246122	0.148281	0.0697257	0.244168	0.186702	2.58044	0.08733
			0.139815	0.052843	0.225001	0.318856	0.269232	0.152303	0.286581	0.170777	2.80607	0.158761
			0.0481408	0.0477401	0.109346	0.316495	0.141025	0.0913794	0.268894	0.149316	2.19364	0.0696594
			0.0552262	0.0472411	0.109122		0.0685091	0.0569248	0.14827	0.143517	1.79446	0.0666613
	WT_0.05cu_9days		0.070132	0.0152722	0.112974	0.11798	0.0492148	0.0666526	0.0645001	0.222193	0.813735	0.0781411
			0.0774619	0.010708	0.148968	0.0147907	0.0568242	0.0564988	0.0591353	0.158152	0.516148	0.11223
			0.0764917	0.00464859	0.133194	0.0414315	0.0710377	0.0591037	0.0656142	0.112458	0.363346	0.104252
			0.0276491	0.0101217	0.0480257	0.137685	0.0309513	0.034154	0.0236699	0.140493	0.222763	0.04225
	WT_50cu_9days		0.0605903	0.0199586	0.126232	0.0914657	0.242971	0.089343	0.446017	0.411427	6.29681	0.0986267
			0.0470596	0.079423	0.11941	0.0816404	0.205715	0.0798217	0.350289	0.277343	4.10789	0.0813611
			0.0698529	0.00953729	0.143133	0.573311	0.275405	0.0992516	0.38345	0.185627	2.80094	0.0955381
			0.0470295	0.065609	0.100939	0.1757	0.179226	0.0913794	0.299525	0.243214	2.59002	0.0844149
						0.0784729	1.17656	0.0671552	0.507829	0.551963	6.5878
						0.042452	1.14338	0.0564988	0.406334	0.415454	4.4507
	crwn1/4_0.05cu_9days		0.0245963	0.00875141	0.052001	0.0631725	0.0366602	0.0287343	0.0365844	0.103506	0.540041	0.0602446
			0.0428172	0.019091	0.0948105	0.0497828	0.0450685	0.0362696	0.0467929	0.105373	0.43933	0.0789538
			0.06637	0.0393805	0.106196	0.105608	0.0521952	0.0489834	0.0608838	0.0851195	0.382318	0.0765069
			0.0612333	0.0246443	0.116248	0.0216489	0.0567427	0.0489834	0.0533752	0.0639767	0.303499	0.0827099
	crwn1/4_50cu_9days		0.0330866	0.0251441	0.0776565	0.0683228	0.12545	0.0388067	0.111448	0.262792	3.25831	0.0543071
			0.0838987	0.0146539	0.159724	0.22354	0.167002	0.0786313	0.00238096	0.1726	2.48469	0.105444
			0.0636383	0.0753307	0.129084	0.203284	0.25521	0.0692039	0.313146	0.171958	2.14962	0.103431
			0.0599935	0.0855887	0.121584	0.388035	0.175136	0.0591037	0.143837	0.137319	1.43851	0.0875179
						0.0957409	0.848715	0.0296109	0.115434	0.307584	3.49449
						0.135972	1.21823	0.0676616	0.0901148	0.246741	2.83811
	Number of samples
			CA2	CA3	CA4	CA5	CA6	CA7	CA8	CA9	CA10	CA11
	WT_0.05cu_4days		4	4	4	4	4	4	4	4	4	4
	WT_50cu_4days		3	3	3	3	3	3	3	3	2	3
	crwn1/4_0.05cu_4days		4	4	4	3	4	4	4	4	4	4
	crwn1/4_50cu_4days		4	4	4	3	4	4	4	4	4	4
	WT_0.05cu_6days		4	4	4	4	4	4	4	4	4	4
	WT_50cu_6days		4	4	4	4	4	4	4	4	4	4
	crwn1/4_0.05cu_6days		4	4	4	4	4	4	4	4	4	4
	crwn1/4_50cu_6days		4	4	4	3	4	4	4	4	4	4
	WT_0.05cu_9days		4	4	4	4	4	4	4	4	4	4
	WT_50cu_9days		4	4	4	6	6	6	6	6	6	4
	crwn1/4_0.05cu_9days		4	4	4	4	4	4	4	4	4	4
	crwn1/4_50cu_9days		4	4	4	6	6	6	6	6	6	4

## Sheet: FIgure5, Sup Figure7
	Source Data Figure 5b
		Raw Ct Values
		Standard Curve	UBQ10	p1	p2	p3	p4	p5	p6	p7	p8	p9	p10	p11	p12
		STD-1	23.49	23.23	22.94	23.53	23	23.24	22.66	23.18	23.44	22.71	23.53	23.16	22.95
		STD-1/10	26.72	26.46	26.32	26.69	26.91	26.42	26.01	26.44	26.39	26.32	26.96	26.57	26.17
		STD-1/100	29.79	29.96	29.72	30.05	29.49	29.5	29.13	29.71	30.11	29.81	30.23	29.72	29.55
		STD-1/1000	32.45	32.61	33.17	34.07	32.66	33.35	33.69	32.3	32.73	33.62	32.54	32.5	32.84
		Raw Ct Values
			UBQ10	p1	p2	p3	p4	p5	p6	p7	p8	p9	p10	p11	p12
		CRWN-GFP_0.05cu	33.45	34.46	33.65	34.54	33.82	32.21	33.87	34.1	33.75	33.39	32.23	33.15	34.81
			32.01	33.26	33.02	33.73	32.18	30.88	33.35	32.17	32.15	32.17	31.26	32.32	33.86
			32.98	33.22	33.22	36.97	33.4	32.07	33.76	34.85	34.71	34.01	33.58	32.89	34.83
			32.35	33.1	32.39	33.99	33.06	32.64	32.86	34.84	33.12	32.96	32.15	31.47	33.05
			32.4	34.4	33.71	33.7	34.31	36.46	34.16	34.33	34.26	33.07
		35S::GFP_0.05cu	32.29	32.67	32.3	33.52	32.09	30.38	34.2	32.28	32.28	31.72	30.59	31.83	32.75
			32.93	34.5	34.18	34.33	33.27	31.86	35.1	33.11	33.24	32.5	31.5	33.4	33.11
			32.06	32.15	32.94	34.04	32.13	30.82	33.23	32.53	33.26	33.29	31.92	31.77	32.63
			32.89	33.28	33.88	33.94	32.53	30.71	34.21	35.15	34.57	34.27	33.61	33.12	33.89
			32.43	33.57	32.97	34.05	32.96	33.06	33.25	32.52	32.22	30.73
		CRWN-GFP_50cu	33.85	34.61	35.18	34.7	33.55	32.29	34.59	33.77	33.68	33.16	31.75	35.69	35.38
			33.38	34.37	35.2	33.89	34.52	32.26	34.99	33.82	33.74	35.58	31.77	35.43	34.73
			33.15	34.07	36.05	35.48	35.41	32.59	33.26	36.31	34.51	34.95	33.33	33.36	35.15
			32.99	33.88	35.14	33.64	33.27	31.99	34.99		34.29		32.69	33.15	34.61
			32.51	35.84	34.53	33.4	32.85	33.7	34.42	34.79	32.81	32.7
		35S::GFP_50cu	32.98	35.08	35.41	35.81	36.13	32.91	34.54	34.36	34.59	34.07	33.1	33.37	34.16
			34.11	36.73	36.15	36.33	34.9	33.59	36.11	33.1	34.72	34.34	32.69	35.85	36.46
			32.69		34.12	35.93	35.38	33.04	35.01	34.12	34.81	34.16	34.07	33.63	33.33
			32.73	34.39	36.15	35.14	36.84	33.97	34.99	36.25		34.9	34.65	33.32	34.01
			32.46	36.65	34.61	35.33	33.43	33.18	33.57	34.22	34.29	32.92
		Calculated Value (/35S::GFP)
				p1	p2	p3	p4	p5	p6	p7	p8	p9	p10	p11	p12
		CRWN-GFP_0.05cu		0.66309	0.98017	1.24657	0.690478	0.691149	3.00917	0.621046	0.835555	0.843803	0.701549	0.920085	0.580783
				1.21543	1.07919	0.731725	1.09193	0.968605	1.50008	0.999333	1.09111	0.608039	0.591602	1.09473	0.292343
				0.931106	1.67897	0.29482	0.803102	0.857115	1.44814	0.35461	0.704973	1.28349	0.574545	0.886868	0.438047
				0.752644	1.80625	0.63886	0.448503	0.174594	1.55785	0.833504	1.89979	1.51837	2.00239	2.23385	1.18539
				0.534143	1.23781	1.23038	0.364944	0.0938262	0.547862	0.250645	0.220907	0.220766
		CRWN-GFP_50cu		2.74809	2.28009	4.0533	12.8226	2.99266	1.89093	3.04163	3.78922	3.48118	5.44539	0.351705	0.834347
				3.17798	1.08376	2.84316	0.752776	1.42674	1.16297	0.332045	1.16543	0.259363	1.14786	0.778046	1.90419
					0.386759	1.91529	1.39343	1.94214	4.33392	0.274539	1.77238	0.861941	2.49927	1.73865	0.400782
				1.77011	2.41594	3.27814	16.5192	4.78022	1.22127				5.41597	1.38468	0.804023
				1.8737	3.82686	3.70202	1.58661	0.726194	0.605275	0.677021	3.05631	1.19518
		Number of samples
				p1	p2	p3	p4	p5	p6	p7	p8	p9	p10	p11	p12
		CRWN-GFP_0.05cu		5	5	5	5	5	5	5	5	5	4	4	4
		CRWN-GFP_50cu		4	5	5	5	5	5	4	4	4	4	4	4
			Source Data Figure 5c,d, Supplemental Figure7
		Raw Ct Values
			input_p1	H3_p1	H3ac_p1	H3K27me3_p1	input_p2	H3_p2	H3ac_p2	H3K27me3_p2	input_p3	H3_p3	H3ac_p3	H3K27me3_p3	input_p4	H3_p4	H3ac_p4	H3K27me3_p4	input_p5	H3_p5	H3ac_p5	H3K27me3_p5	input_p6	H3_p6	H3ac_p6	H3K27me3_p6
		WT_0.05cu	29.37	28.2	32.05	27.43	28.67	27.94	30.93	27.24	28.27	27.26	30.67	26.26	28.15	27	30.33	26.34	28.32	27.05	30.82	26.05	28.06	27.05	30.34	25.84
			26.96	26.87	30.42	25.29	26.87	27.24	31.52	25.51	26.22	26.44	29.96	24.52	26.12	26.21	29.6	24.4	26.48	26.36	29.54	24.2	26.42	26.17	29.64	23.81
			27.97	27.9	32.22	26.53	27.51	27.52	32.01	26.02	27.63	26.66	30.45	25.58	28.49	27.56	31.45	27.38	28.42	27.73	31.35	27.19	28.31	27.05	30.94	25.95
		crwn1/4_0.05cu	27.1	26.9	30.47	25.46	27.36	27.19	30.79	25.66	26.86	26.44	29.6	24.89	26.61	26.39	29.4	24.57	26.75	26.34	29.51	24.47	26.54	26.25	29.35	24.26
			28.7	28.3	31.19	28.28	28.2	28.24	32.48	27.56	28.02	27.74	30.55	27.07	27.45	27.17	30.12	26.74	27.62	27.47	30.72	26.89	27.43	27.06	31	26.03
			29.6	29.23	33.14	29.11	29.17	28.98	32.18	28.56	28.53	27.93	31.92	27.4	26.9	26.31	30.11	24.87	27.13	26.39	30.89	25.02	26.84	26	29.65	24.26
		WT_50cu	28.36	28.83	31.99	28.08	28.02	28.81	31.18	27.83	28.31	28.27	31.11	26.8	27.93	27.9	30.39	26.61	27.88	28.03	31.09	26.64	27.87	27.96	30.45	25.62
			28.42	28.11	30.86	26.97	28.31	27.94	31.43	26.76	27.68	27.21	30.5	25.97	27.37	27.19	30.11	25.59	27.39	27.49	30.43	25.58	27.28	27.09	30.5	24.92
			29.49	29.2	32.72	27.98	28.87	28.72	32.16	27.19	28.5	27.84	31.34	26.14	28.08	28.46	30.81	26.9	28.13	28.56	31	26.85	27.69	27.92	30.1	25.78
		crwn1/4_50cu	29.12	28.58	32.27	29.35	29.07	28.68	32.8	28.99	28.62	28.17	32.17	27.95	28.34	27.91	30.76	28.07	28.35	28.12	31.23	27.95	28.15	27.97	31.88	27.2
			28.1	27.28	31.21	25.63	27.61	27.38	31.35	25.85	27.25	26.72	30.42	24.84	26.73	26.75	30.14	24.72	27.16	26.88	30.19	24.53	26.9	26.5	30.22	24.38
			29.01	28.34	32.42	26.7	28.26	28.05	32.14	26.2	27.63	27.18	31.56	25.24	28.77	28.32	31.44	28.28	28.63	28.41	31.54	28.5	28.4	27.78	31.64	27.87
			input_p7	H3_p7	H3ac_p7	H3K27me3_p7	input_p8	H3_p8	H3ac_p8	H3K27me3_p8	input_p9	H3_p9	H3ac_p9	H3K27me3_p9	input_p10	H3_p10	H3ac_p10	H3K27me3_p10	input_p11	H3_p11	H3ac_p11	H3K27me3_p11	input_p12	H3_p12	H3ac_p12	H3K27me3_p12
		WT_0.05cu	28.24	27.2	30.35	26.43	28.07	27.23	30.46	27.33	28.34	27.35	30.8	27.97	28.6	27.75	30.58	27.92	28.03	27.21	29.62	26.73	28.27	27.47	30.24	27.3
			26.71	26.42	29.71	24.64	26.72	26.75	29.43	25.96	26.77	26.92	30.02	26.35	26.75	26.85	29.09	26.34	26.42	26.47	28.58	25.11	26.38	26.73	29.71	25.81
			28.42	27	30.47	26.09	28.56	27.53	30.52	27.23	26.65	26.96	29.25	25.35	28.96	27.66	30.05	27.3	28.08	27.31	29.43	26.16	28.63	27.17	30	26.72
		crwn1/4_0.05cu	26.94	26.32	29.37	24.85	26.93	26.7	29.23	25.96	27.17	26.69	29.22	26.07	27.14	27.07	28.88	26.21	26.9	26.51	28.26	25.28	26.97	26.63	29.35	25.66
			27.64	27.64	30.61	26.65	27.66	27.6	31.03	28.01	27.82	27.64	31.07	27.84	27.84	28.06	30.37	29.15	27.49	27.56	30.19	27.76	27.41	27.74	30.34	27.92
			26.72		29.09	24.7	26.77	26.64	28.89	25.57	28.31	28.2	31.46	28.29	27.38	27	28.99	26.31	26.92	26.57	28.2	25.36	27.13	26.86	28.38	25.33
		WT_50cu	28.03	28.16	30.71	26.48	28.05	28.55	30.15	27.9	28.32	28.66	30.52	28.48	28.32	28.51	30.5	28.99	27.96	28.19	29.56	27.52	28.32	28.46	30.18	27.59
			27.48	27.49	30.24	25.3	27.5	27.91	30.32	26.79	27.9	28.03	30.51	26.87	27.75	28.29	30.82	27.53	27.37	27.53	29.32	26.07	27.4	27.88	30.14	26.3
			27.92	28.66	30.42	26.71	28.17	28.55	30.21	28.42	28.37	27.83	30.43	27.38	28.73	29.07	30.31	29.32	27.93	28.81	29.63	28.08	28.06	29.16	30.54	27.09
		crwn1/4_50cu	28.33	28.02	31.44	27.78	28.17	28.47	31.55	28.73	28.62	28.28	32.11	28.9	28.78	28.93	30.63	29.76	28.14	28.16	30.49	28.53	28.17	28.57	31.17	28.48
			27.15	26.69	29.86	24.97	27.2	26.94	29.25	26.24	27.57	27.04	29.55	26.47	27.34	27.06	29.61	26.85	27.22	26.53	28.6	25.64	27.28	26.57	29.73	26.06
			29.03	28.54	31.45	27.77	28.84	28.59	31.19	29.14	27.53	27.63	29.37	26.53	29.26	29.1	31.43	29.58	28.55	28.24	30.38	28.64	29.04	28.55	30.75	28.34
		Calculated % input
				H3_p1	H3ac_p1	H3K27me3_p1		H3_p2	H3ac_p2	H3K27me3_p2		H3_p3	H3ac_p3	H3K27me3_p3		H3_p4	H3ac_p4	H3K27me3_p4		H3_p5	H3ac_p5	H3K27me3_p5		H3_p6	H3ac_p6	H3K27me3_p6
		WT_0.05cu		32.1445	0.55729	13.7038		23.6948	0.745614	9.6231		28.7702	0.676659	14.3851		31.702	0.788128	12.5229		34.4517	0.631345	17.2258		28.7702	0.735349	16.6391
				15.2053	0.324547	11.3648		11.054	0.14225	9.16733		12.2652	0.267294	11.6036		13.4218	0.320079	11.7656		15.5248	0.428243	17.3456		16.9887	0.383288	21.8037
				14.996	0.1877	9.69003		14.187	0.157836	10.0317		27.9834	0.505752	14.7895		27.2182	0.458979	7.70877		23.0469	0.468624	8.37739		34.2137	0.576943	18.3347
		crwn1/4_0.05cu		16.41	0.345439	11.1309		16.0723	0.331367	11.6036		19.1133	0.534589	13.9917		16.6391	0.516379	14.6873		18.9812	0.527229	17.3456		17.4663	0.50927	17.3456
				18.8501	0.635737	4.77831		13.8951	0.183837	5.56546		17.3456	0.618352	6.89955		17.3456	0.561167	5.84216		15.851	0.416533	5.92371		18.4622	0.300722	9.42506
				18.4622	0.307041	5.01587		16.2966	0.443345	5.45093		21.6531	0.340683	7.81638		21.5035	0.385954	14.5859		23.8597	0.263614	15.4175		25.5721	0.50927	21.355
		WT_50cu		10.3138	0.288472	4.33641		8.26206	0.399565	4.07416		14.6873	0.512812	10.1718		14.5859	0.649095	8.91665		12.875	0.385954	8.43566		13.4218	0.597289	16.9887
				17.7101	0.658156	9.75743		18.4622	0.410798	10.4578		19.7873	0.505752	11.6843		16.1841	0.534589	12.2652		13.329	0.434221	12.5229		16.2966	0.383288	18.3347
				17.4663	0.380641	10.1718		15.851	0.365135	11.4439		22.5726	0.498789	18.3347		10.9777	0.538307	8.09203		10.6037	0.488524	8.67282		12.1805	0.671985	13.4218
		crwn1/4_50cu		20.771	0.402344	3.04512		18.7199	0.269154	3.77506		19.5149	0.30492	5.6824		19.2462	0.667343	4.30646		16.7548	0.485149	4.71253		16.1841	0.269154	6.89955
				25.2201	0.413655	19.7873		16.7548	0.267294	12.0964		20.6276	0.396805	18.9812		14.089	0.335993	14.3851		17.3456	0.437241	22.1081		18.8501	0.35762	20.4851
				22.7296	0.335993	17.7101		16.5241	0.242575	14.8924		19.5149	0.234312	18.7199		19.5149	0.561167	5.01587		16.6391	0.475165	3.90819		21.9554	0.378011	5.15689
				H3_p7	H3ac_p7	H3K27me3_p7		H3_p8	H3ac_p8	H3K27me3_p8		H3_p9	H3ac_p9	H3K27me3_p9		H3_p10	H3ac_p10	H3K27me3_p10		H3_p11	H3ac_p11	H3K27me3_p11		H3_p12	H3ac_p12	H3K27me3_p12
		WT_0.05cu		29.3747	0.827311	12.5229		25.5721	0.681366	5.96491		28.3741	0.649095	4.61555		25.75	0.905321	5.72193		25.2201	1.18633	8.79389		24.8729	0.911618	6.99586
				17.4663	0.446429	14.996		13.9917	0.545822	6.04818		12.875	0.3754	4.77831		13.329	0.705394	4.74531		13.7991	0.79913	8.85505		11.2083	0.35515	5.30187
				38.2265	0.862443	17.9573		29.1718	0.917959	8.97867		11.5235	0.589066	8.79389		35.1756	1.67772	11.2863		24.361	1.40104	13.5151		39.3012	1.38175	13.4218
		crwn1/4_0.05cu		21.9554	0.662734	15.2053		16.7548	0.725225	6.99586		19.9249	0.862443	7.65552		14.996	1.06918	6.80456		18.7199	1.39137	10.9777		18.0822	0.686105	8.85505
				14.2857	0.455809	7.09352		14.8924	0.345439	2.80209		16.1841	0.3754	3.52226		12.2652	0.618352	1.44043		13.6091	0.549618	2.96186		11.3648	0.468624	2.50794
					0.690877	14.4851		15.6328	0.821596	8.20499		15.4175	0.402344	3.62128		18.5906	1.16999	7.49798		18.208	1.4707	10.5305		17.2258	1.5016	12.4364
		WT_50cu		13.0547	0.55729	10.4578		10.1015	0.833065	3.96275		11.2863	0.777277	3.19652		12.5229	0.788128	2.24467		12.1805	1.17813	4.84502		12.9646	0.983844	5.92371
				14.187	0.527229	16.1841		10.7518	0.505752	5.84216		13.0547	0.584997	7.29294		9.8253	0.425285	4.15976		12.7861	0.924344	8.79389		10.2425	0.534589	7.65552
				8.55342	0.631345	8.26206		10.9777	0.868442	3.0032		20.771	0.856486	7.09352		11.2863	1.19458	2.37265		7.76239	1.09924	3.21875		6.66452	0.640159	6.99586
		crwn1/4_50cu		17.7101	0.413655	5.22888		11.6036	0.343052	2.42251		18.0822	0.317868	2.9414		12.875	0.990687	1.81064		14.089	0.700522	2.72546		10.8265	0.446429	2.88086
				19.6506	0.545822	16.1841		17.1068	0.862443	6.94754		20.6276	0.905321	7.65552		17.3456	0.740464	5.01587		23.0469	1.37221	10.6775		23.3686	0.65361	8.31953
				20.0635	0.667343	8.55342		16.9887	0.700522	2.9009		13.329	0.997578	7.14286		15.9612	0.79361	2.86096		17.7101	1.00452	3.35544		20.0635	1.09164	5.8018
	Source Data Figure 5f
			WT_0.05Cu	WT_50Cu	crwn1/4_0.05Cu	crwn1/4_50Cu
		Distance form edge (mm)	Number of nucleus	Number of nucleus	Number of nucleus	Number of nucleus
		0-0.1	35	46	36	41
		0.1-0.2	0	1	0	0
		0.2-0.3	5	1	1	0
		0.3-0.4	2	4	9	2
		0.4-0.5	2	3	4	6
		0.5-0.6	9	9	8	3
		0.6-0.7	6	4	6	4
		0.7-0.8	6	2	5	8
		0.8-0.9	10	2	6	10
		0.9-1.0	7	2	4	4
		1-1.1	8	3	7	5
		1.1-1.2	6	3	2	7
		1.2-1.3	7	7	11	7
		1.3-1.4	5	5	2	5
		1.4-1.5	6	2	4	4
		1.5-1.6	7	2	5	6
		1.6-1.7	3	0	6	4
		1.7-1.8	2	2	1	2
		1.8-1.9	4	2	1	3
		1.9-2.0	5	3	4	2
		2.0-2.1	1	1	4	3
		2.1-2.2	1	0	1	0
		2.2-2.3	1	0	0	0
		2.3-2.4	1	0	0	0
		2.4-2.5	1	0	1	0
		2.5-	5	2	6	4
		total	145	106	134	130

## Sheet: Sup Figure2
				Source Data Supplementary Figure 2a											Source Data Supplementary Figure 2b					Source Data Supplementary Figure 2c
		Number of 180bp signlas											Signal Size(mm2)					Signal Intensity
		1	2	3	4	5	6	7	8	9	10			WT	crwn1/4				WT	crwn1/4
	WT	0	0	0	0	0	0	2	20	22	28		1	0.171875	0.171875			1	20989.1	57253
	crwn1	0	2	1	4	9	19	24	13	4	7		2	0.09375	0.421875			2	25000	20826
	crwn2	0	0	0	0	0	5	11	24	31	33		3	0.125	0.65625			3	25991	64755.1
	crwn3	0	0	0	0	0	5	19	28	26	33		4	0.515625	0.1875			4	29019	45168
	crwn4	0	2	2	9	15	24	14	6	6	11		5	0.15625	0.546875			5	51031.9	18837
	crwn1/2	0	0	0	0	3	16	21	27	24	17		6	0.171875	0.390625			6	54123	12695.1
	crwn2/3	0	0	0	0	3	11	15	31	26	20		7	0.1875	0.46875			7	21411	25756
	crwn1/4	0	4	5	19	14	12	18	1	2	2		8	0.328125	0.25			8	20970	17389.1
													9	0.171875	0.46875			9	21738.9	29143
													10	0.140625	0.34375			10	25649.9	14416
													11	0.203125	0.671875			11	20146.1	17350.1
													12	0.25	0.78125			12	28257.9	11315.1
													13	0.09375	0.125			13	24452	10763.1
													14	0.203125	0.671875			14	15281.9	15142
													15	0.171875	0.171875			15	22821.1	19793.1
													16	0.09375	0.203125			16	21735	40219
													17	0.125	0.578125			17	22622.9	19759.2
													18	0.3125	0.46875			18	25388.1	31516
													19	0.484375	0.46875			19	23740.9	17052
													20	0.125	0.28125			20	25110.9	21630
													21	0.09375	0.140625			21	15214.9	27342
													22	0.109375	0.109375			22	15125.9	8359.99
													23	0.109375	0.40625			23	32437	19815
													24	0.6875	0.546875			24	22831.1	9408
													25	0.21875	0.59375			25	27841	21543.1
													26	0.078125	0.296875			26	26542.9	9182.01
													27	0.09375	0.359375			27	15383.1	23436.1
													28	0.34375	0.703125			28	8721.02	42815
													29	0.140625	0.484375			29	5288.08	11648.1
													30	0.265625	0.296875			30	24372	5563.07
													31	0.140625	0.5625			31	37266.1	14946
													32	0.140625	0.1875			32	95652.9	17320.1
													33	0.109375	0.234375			33	37301	26671.1
													34	0.34375	0.75			34	27942	81525
													35	0.203125	0.765625			35	8307.07	29139.1
													36	0.203125	0.59375			36	5590.9	9722.97
													37	0.28125	0.421875			37	8646.93	7424.09
													38	0.203125	0.125			38	21286	5458.01
													39	0.359375	0.546875			39	8494.05	6291.99
													40	0.125	0.1875			40	10297.1	2557.02
													41	0.609375	0.640625			41	8220.04	7275.13
													42	0.25	0.265625			42	6866.08	6415.08
													43	0.203125	0.328125			43	21866	13402.1
													44	0.140625	0.390625			44	14388.9	14306
													45	0.171875	0.140625			45	6223.98	28344.1
													46	0.234375	0.5625			46	30447	18560
													47	0.484375	0.203125			47	11321	10139.1
													48	0.53125	0.5			48	21635.1	25626
													49	0.21875	0.203125			49	20956.9	13752.1
													50	0.25	0.71875			50	36987	29262
													51	0.234375	0.53125			51	16495	21611.2
													52	0.09375	0.53125			52	14220	45031
													53	0.171875	0.40625			53	32967	38484
													54	0.125	0.71875			54	13820.9	23898.1
													55	0.265625	0.578125			55	7758.07	21371.1
													56	0.359375	0.75			56	9343.91	15643.2
													57	0.296875	0.21875			57	10800	22320.1
													58	0.328125	0.1875			58	15197.1	21468.1
													59	0.328125	0.5			59	53685	26182.1
													60	0.09375	0.203125			60	4037.01	14510.1
													61	0.390625	0.328125			61	17012	10707.1
													62	0.6875	0.59375			62	14292.9	3895.11
													63	0.28125	0.609375			63	23246	12671
													64	0.265625	0.328125			64	18115.9	4524.07
													65	0.46875	0.328125			65	14514	14009.1
													66	0.640625	0.453125			66	19377	16173.1
													67	0.515625	0.09375			67	25065.1	14485
													68	0.46875	0.515625			68	28095	5684
													69	0.546875	0.125			69	4341.99	3387.08
													70	0.5625	0.109375			70	16838.9	20745
													71	0.4375	0.21875			71	9512.08	47037.1
													72	0.546875	0.140625			72	3556.03	34682
													73	0.53125	0.640625			73	7654	21987.1
													74	0.546875	0.46875			74	20324	113484
													75	0.09375	0.265625			75	25117	30525
													76	0.109375	0.3125			76	5925.08	14743.1
													77	0.125	0.296875			77	19661	40559.1
													78	0.140625	0.125			78	35130.1	45232.1
													79	0.109375	0.265625			79	15561	10905
													80	0.328125	0.328125			80	17491	13479.9
													81	0.15625	0.34375			81	11283.9	18290.9
													82	0.21875	0.359375			82	19126.1	22104.9
													83	0.71875	0.34375			83	13426	22700.9
													84	0.140625	0.5			84	7283.95	35005
													85	0.109375	0.078125			85	9293.93	9819.01
													86	0.09375	0.25			86	6338.05	13665.9
													87	0.078125	0.59375			87	15451.1	15191
													88	0.421875	0.09375			88	11499.9	8166.93
													89	0.578125	0.40625			89	13575	22473.9
													90	0.484375	0.125			90	18013	10411.9
													91	0.265625	0.140625			91	17377	17486.9
													92	0.078125	0.15625			92	21315	5507.01
													93	0.21875	0.234375			93	17187	8214.95
													94	0.140625	0.140625			94	9905.06	7195.94
													95	0.25	0.15625			95	19659	10554
													96	0.296875	0.140625			96	26349.1	24774
													97	0.515625	0.1875			97	26224	20396
													98	0.625	0.234375			98	33273.9	10116
													99	0.5625	0.25			99	30168.1	10333.9
													100	0.21875	0.234375			100	28233	15141
													101	0.234375	0.265625			101	27832	10823.9
													102	0.28125	0.09375			102	16563	24747.9
													103	0.078125	0.484375			103	21072	28353
													104	0.421875	0.703125			104	19099	28273
													105	0.109375	0.484375			105	14451.1	14853.9
													106	0.34375	0.765625			106	13959.1	30907.8
													107	0.28125	0.328125			107	19503	28198.9
													108	0.265625	0.484375			108	14401.1	18094.9
													109	0.328125	0.125			109	23901	60858
													110	0.359375	0.21875			110	19439.1	32602.8
													111	0.359375	0.15625			111	21629	6935.85
													112	0.296875	0.640625			112	10513	30278.9
													113	0.109375	0.34375			113	27438	28328.9
													114	0.359375	0.453125			114	9444.06	16429.9
													115	0.140625	0.53125			115	8394.09	18075.9
													116	0.234375	0.25			116	11475	10162
													117	0.25	0.5625			117	8016.99	13976
													118	0.15625	0.15625			118	14387	11614
													119	0.71875	0.328125			119	15089.1	12563
													120	0.296875	0.515625			120	12484	8655.95
													121	0.171875	0.453125			121	15840.1	4700.86
													122	0.15625	0.59375			122	14236.1	10415.8
													123	0.65625	0.703125			123	13373.1	13257.8
													124	0.125	0.109375			124	27302	16484
													125	0.34375	0.59375			125	13374.1	15016.9
													126	0.328125	0.65625			126	15280	4483.89
													127	0.1875	0.484375			127	13347	32268.9
													128	0.140625	0.484375			128	9393.1	13879
													129	0.28125	0.359375			129	8752.97	6856.86
													130	0.21875	0.46875			130	14544	6557.96
													131	0.171875	0.375			131	12651	4678.91
													132	0.109375	0.1875			132	12350.9	15112
													133	0.328125	0.359375			133	13112	13873.9
													134	0.078125	0.1875			134	14815.1	3743.99
													135	0.171875	0.453125			135	11234.1	4051.91
													136	0.296875	0.515625			136	13601	2567.01
													137	0.375	0.40625			137	51000	4907.84
													138	0.234375	0.46875			138	36378	5735.94
													139	0.328125	0.4375			139	72108	603.876
													140	0.421875	0.078125			140	37401.1	8184.96
													141	0.3125	0.46875			141	65025	8026.98
													142	0.296875	0.34375			142	47011	15754.9
													143	0.09375	0.25			143	41488.1	19507.9
													144	0.34375	0.328125			144	92522	19099
													145	0.328125	0.125			145	43585.1	39597.9
													146	0.28125	0.359375			146	47587	76169.9
													147	0.25	0.421875			147	40994	39510.9
													148	0.78125	0.3125			148	49512	36712
													149	0.40625	0.125			149	43919.1	43431.8
													150	0.21875	0.078125			150	57265.1	28213
													151	0.078125	0.328125			151	44061	20939.9
													152	0.4375	0.265625			152	44350.1	80224
													153	0.5	0.15625			153	10221	130208
													154	0.234375	0.34375			154	14643.9	86775.9
													155	0.296875	0.1875			155	13358	88436
													156	0.359375	0.171875			156	14006	86824.9
													157	0.359375	0.125			157	10886	67408.9
													158	0.078125	0.484375			158	12095.9	49708.9
													159	0.15625	0.09375			159	13735.1	33902.9
													160	0.109375	0.25			160	19155.1	23319.9
													161	0.234375	0.5			161	44140	18414
													162	0.09375	0.234375			162	58288	62152
													163	0.09375	0.1875			163	20294	82172
													164	0.703125	0.109375			164	26769.1	46319.9
													165	0.375	0.296875			165	22343	46703.9
													166	0.390625	0.15625			166	56832	24433
													167	0.296875	0.25			167	83387	51831
													168	0.234375	0.203125			168	21090	32209.9
													169	0.328125	0.234375			169	17049.1	25808.9
													170	0.359375	0.140625			170	22629	25296.9
													171	0.3125	0.078125			171	16639	42700
													172	0.328125	0.15625			172	53118	36777.8
													173	0.1875	0.09375			173	17048.1	45283.8
													174	0.390625	0.125			174	18988.1	77529
													175	0.1875	0.109375			175	26186	22397.9
													176	0.328125	0.1875			176	28017	26706
													177	0.28125	0.140625			177	26624.1	97573.9
													178	0.421875	0.125			178	22011	109405
													179	0.296875	0.40625			179	35634	114327
													180	0.203125	0.109375			180	21194.1	30301
													181	0.1875	0.5			181	30732	33525
													182	0.265625	0.125			182	86593	47644.9
													183	0.640625	0.515625			183	16854	74177
													184	0.140625	0.109375			184	33193	10943.9
													185	0.40625	0.109375			185	21768	22956.9
													186	0.15625	0.3125			186	24974.1	33900.9
													187	0.296875	0.65625			187	27256.9	26502.9
													188	0.328125	0.28125			188	37394.1	51053.9
													189	0.5	0.34375			189	24357.1	26851
													190	0.171875	0.09375			190	29325.1	33527
													191	0.15625	0.109375			191	26539	9106.94
													192	0.453125	0.15625			192	23348.1	51805
													193	0.421875	0.140625			193	68996.1	27682.8
													194	0.234375	0.34375			194	28665	162087
													195	0.09375	0.671875			195	20956.1	62950.9
													196	0.390625	0.109375			196	23348.1	224474
													197	0.328125	0.140625			197	63506.9	65777
													198	0.53125	0.28125			198	84729	47258.9
													199	0.125	0.34375			199	41995	18385
													200	0.640625	0.1875			200	60250	10596.9
													201	0.234375	0.65625			201	63005	11870.9
													202	0.703125	0.421875			202	60233.9	77983.9
													203	0.1875	0.671875			203	36860	45788.9
													204	0.34375	0.234375			204	32195	40393.1
													205	0.25	0.15625			205	37634	47135.1
													206	0.203125	0.328125			206	29068	19011
													207	0.28125	0.671875			207	21665.1	43416
													208	0.3125	0.4375			208	24293	21448.1
													209	0.3125	0.109375			209	24169.9	29561.9
													210	0.328125	0.109375			210	22826	46219.9
													211	0.234375	0.15625			211	25190.1	22000
													212	0.203125	0.34375			212	17909.1	33947
													213	0.78125	0.71875			213	9554.02	21017.1
													214	0.15625	0.09375			214	14498.1	25316.9
													215	0.40625	0.109375			215	15645.1	20229
													216	0.359375	0.25			216	6413.12	30563.1
													217	0.40625	0.15625			217	14451.1	7614.01
													218	0.234375	0.375			218	15594.9	79775.9
													219	0.390625	0.125			219	19427.1	29505.1
													220	0.578125	0.1875			220	4277.11	18732.9
													221	0.34375	0.109375			221	2710.09	28744
													222	0.234375	0.25			222	2486.06	29853.9
													223	0.3125	0.578125			223	12413.1	252370
													224	0.296875	0.140625			224	20265	19778.9
													225	0.25	0.421875			225	15933	30196.9
													226	0.078125	0.484375			226	17579	101572
													227	0.546875	0.203125			227	15929.1	61149.1
													228	0.09375	0.15625			228	13320.9	88355
													229	0.171875	0.15625			229	71587	60154
													230	0.234375	0.171875			230	16936	23781.1
													231	0.265625	0.15625			231	16844	8092.06
													232	0.453125	0.609375			232	12050.1	20924
													233	0.125	0.3125			233	13628.1	27846.9
													234	0.6875	0.125			234	23714	17492
													235	0.375	0.359375			235	25018	58298
													236	0.140625	0.6875			236	16740.9	52593.1
													237	0.25	0.125			237	12457	48910
													238	0.171875	0.078125			238	20763.1	61262
													239	0.390625	0.765625			239	20435	46844
													240	0.296875	0.484375			240	71766	15942.1
													241	0.203125	0.140625			241	72369.1	20241.9
													242	0.71875	0.28125			242	59919	10596.9
													243	0.203125	0.25			243	34698.1	50500
													244	0.234375	0.109375			244	35396	41326
													245	0.15625	0.125			245	7775.12	46276
													246	0.328125	0.078125			246	6433.11	29275
													247	0.09375	0.3125			247	7166.94	23837.9
													248	0.296875	0.078125			248	2960.97	15470.1
													249	0.5	0.609375			249	6072.08	48793
													250	0.296875	0.703125			250	7445.06	26670.9
													251	0.3125	0.640625			251	5840.02	16466
													252	0.40625	0.109375			252	25566	18984
													253	0.234375	0.15625			253	6981.13	12766.1
													254	0.390625	0.359375			254	8124.98	40494
													255	0.25	0.5625			255	8979.94	41476
													256	0.140625	0.296875			256	8616.94	76482.9
													257	0.53125	0.078125			257	7381.95	66667
													258	0.25	0.109375			258	21790.1	64018.9
													259	0.109375	0.515625			259	18811.1	33964.1
													260	0.140625	0.171875			260	3294.96	41867
													261	0.203125	0.21875			261	5823.94	42847
													262	0.34375	0.09375			262	4045.05	40682.9
													263	0.359375	0.546875			263	9439.95	23053.9
													264	0.375	0.515625			264	29456.1	16684.9
													265	0.390625	0.375			265	9155.94	31392.9
													266	0.140625	0.296875			266	9130.07	43141
													267	0.21875	0.421875			267	8125.96	30132.1
													268	0.421875	0.453125			268	11618.1	27668.9
													269	0.34375	0.125			269	11536	18005
													270	0.1875	0.515625			270	13123	22384
													271	0.203125	0.078125			271	12171	31322
													272	0.5	0.078125			272	11859	43400.1
													273	0.28125	0.609375			273	12374.1	24247.9
													274	0.328125	0.3125			274	5957.03	72120
													275	0.1875	0.203125			275	9498.94	234828
													276	0.21875	0.359375			276	13533	32565
													277	0.09375	0.125			277	11945	23767
													278	0.1875	0.09375			278	10954	107918
													279	0.234375	0.71875			279	11232	57847
													280	0.25	0.09375			280	15829	63663.9
													281	0.171875	0.109375			281	18066.1
													282	0.21875	0.203125			282	18518.1
													283	0.21875	0.28125			283	9846.06
													284	0.078125	0.3125			284	8859
													285	0.234375	0.125			285	11879
													286	0.421875	0.203125			286	14485
													287	0.171875	0.375			287	12168.1
													288	0.171875	0.140625			288	38539.1
													289	0.265625	0.296875			289	25163.1
													290	0.140625	0.140625			290	15468.1
													291	0.625	0.4375			291	17064
													292	0.140625	0.21875			292	24234
													293	0.453125	0.40625			293	31494.1
													294	0.171875	0.71875			294	24222.1
													295	0.203125	0.140625
													296	0.15625	0.234375
													297	0.21875	0.203125
													298	0.125	0.546875
													299	0.21875	0.328125
													300	0.125	0.140625
													301	0.1875	0.4375
													302	0.21875	0.09375
													303	0.125	0.125
													304	0.203125	0.453125
													305	0.171875	0.140625
													306	0.21875	0.734375
													307	0.09375	0.09375
													308	0.09375	0.59375
													309	0.125	0.1875
													310	0.1875	0.125
													311	0.140625	0.125
													312	0.171875	0.375
													313	0.140625	0.421875
													314	0.15625	0.203125
													315	0.140625	0.234375
													316	0.140625	0.453125
													317	0.28125	0.34375
													318	0.203125	0.109375
													319	0.140625	0.375
													320	0.265625	0.6875
													321	0.609375	0.546875
													322	0.3125	0.390625
													323	0.234375	0.65625
													324	0.1875	0.21875
													325	0.171875	0.109375
													326	0.171875	0.125
													327	0.203125	0.234375
													328	0.140625	0.4375
													329	0.140625	0.109375
													330	0.203125	0.25
													331	0.125	0.078125
													332	0.15625	0.421875
													333	0.140625	0.65625
													334	0.140625	0.3125
													335	0.125	0.078125
													336	0.078125	0.125
													337	0.1875	0.515625
													338	0.671875	0.625
													339	0.140625	0.09375
													340	0.78125	0.21875
													341	0.296875	0.125
													342	0.3125	0.09375
													343	0.140625	0.15625
													344	0.15625	0.140625
													345	0.109375	0.3125
													346	0.578125	0.109375
													347	0.15625	0.28125
													348	0.34375	0.125
													349	0.203125	0.40625
													350	0.328125	0.53125
													351	0.21875	0.328125
													352	0.203125	0.640625
													353	0.1875	0.359375
													354	0.078125	0.25
													355	0.125	0.453125
													356	0.703125	0.4375
													357	0.265625	0.53125
													358	0.109375	0.125
													359	0.09375	0.109375
													360	0.078125	0.390625
													361	0.125	0.125
													362	0.171875	0.171875
													363	0.140625	0.421875
													364	0.203125	0.453125
													365	0.171875	0.25
													366	0.109375	0.203125
													367	0.171875	0.28125
													368	0.09375	0.328125
													369	0.078125	0.265625
													370	0.078125	0.140625
													371	0.1875	0.71875
													372	0.078125	0.671875
													373	0.21875	0.53125
													374	0.125	0.25
													375	0.21875	0.265625
													376	0.21875	0.671875
													377	0.125	0.34375
													378	0.125	0.15625
													379	0.109375	0.1875
													380	0.078125	0.78125
													381	0.078125	0.4375
													382	0.375	0.78125
													383	0.25	0.609375
													384	0.21875	0.40625
													385	0.328125	0.65625
													386	0.28125	0.28125
													387	0.328125	0.671875
													388	0.15625	0.53125
													389	0.203125	0.421875
													390	0.140625	0.390625
													391	0.234375	0.078125
													392	0.21875	0.265625
													393	0.328125	0.453125
													394	0.21875	0.078125
													395	0.71875	0.109375
													396	0.25	0.171875
													397	0.234375	0.125
													398	0.390625	0.421875
													399	0.3125	0.234375
													400	0.28125	0.421875
													401	0.28125	0.15625
													402	0.375	0.125
													403	0.21875	0.234375
													404	0.28125	0.21875
													405	0.25	0.6875
													406	0.109375	0.203125
													407	0.671875	0.15625
													408	0.296875	0.28125
													409	0.3125	0.78125
													410	0.21875	0.28125
													411	0.34375	0.09375
													412	0.265625	0.21875
													413	0.125	0.40625
													414	0.546875	0.25
													415	0.40625	0.078125
													416	0.6875	0.671875
													417	0.78125	0.640625
													418	0.296875	0.328125
													419	0.5	0.671875
													420	0.6875	0.609375
													421	0.640625	0.578125
													422	0.296875	0.546875
													423	0.21875	0.203125
													424	0.265625	0.375
													425	0.328125	0.671875
													426	0.53125	0.28125
													427	0.234375	0.5
													428	0.28125	0.546875
													429	0.09375	0.46875
													430	0.21875	0.546875
													431	0.359375	0.59375
													432	0.296875	0.21875
													433	0.328125	0.5
													434	0.296875	0.359375
													435	0.25	0.09375
													436	0.203125	0.25
													437	0.140625
													438	0.328125
													439	0.25
													440	0.78125
													441	0.234375
													442	0.140625
													443	0.09375
													444	0.25
													445	0.203125
													446	0.3125
													447	0.359375
													448	0.765625
													449	0.34375
													450	0.140625
													451	0.09375
													452	0.265625
													453	0.390625
													454	0.15625

## Sheet: Sup Figure3
				Source Data Supplementary Figure 3
		Raw Ct Values
		Standard Curve	EF1a	CA5	CA6	CA7	CA8	CA9	CA10
		STD-1	15.5	29.82	24.25	26.15	22.94	20.46	20.61
		STD-1/10	18.54	32.33	27.64	29.43	26.18	23.64	23.85
		STD-1/100	21.92	34.49	31.32	32.75	29.48	26.8	26.58
		STD-1/1000	25.48		34.25	35.97	34.99	29.84	29.57
		Raw Ct Values
			EF1a	CA5	CA6	CA7	CA8	CA9	CA10
		WT	18.34	33.22	28.06	29.86	26.55	23.43	23.51
			18.43	32.7	28.07	30.09	26.12	23.48	23.62
			17.67	33.01	26.31	28.27	25.25		23.05
			18.33	32.59	28.02	29.82	26.95	23.92	23.83
			18.87	34.09	28.29	30.28	26.15	23.94	24.04
			18.74	33	27.77	29.68	25.97	23.52	23.53
		crwn2/3	17.98	32.8	27.23	28.51	25.57	23.23	23.27
			18.48	31.61	27.97	29.02	25.5	23.59	23.5
			18.27	33.37	27.07	28.98	26.03	23.65	23.24
			18.36	31.91	27.72	29.27	26.14	23.37	23.38
			18.15	31.79	28.03	29.56	26.2	23.54	23.59
			18.29	32.68	27.23	28.88	25.65	23.29	23.32
		Calculated CA genes transcript levels relative to EF1a
				CA5	CA6	CA7	CA8	CA9	CA10
		WT		0.290064	0.604266	0.241644	0.7279	0.331974	0.888114
				0.51547	0.63866	0.223532	0.995592	0.224522	0.867621
				0.224569	1.25818	0.400618	0.978414		0.799358
				0.536167	0.616741	0.245899	0.572369	0.429615	0.687695
				0.177405	0.744735	0.269853	1.32596	0.203516	0.848279
				0.475073	0.97136	0.355502	1.3463	0.264059	1.15282
		crwn2/3		0.342233	0.831039	0.42882	1.00564	0.426413	0.834602
				1.56321	0.707892	0.444032	1.47995	0.300031	0.985968
				0.238367	1.13282	0.393524	0.939455	0.418886	1.04387
				1.07035	0.773001	0.350964	0.937569	0.374334	0.996266
				1.04206	0.540894	0.2544	0.783013	0.324899	0.73186
				0.477256	1.02958	0.424061	1.18906	0.356637	0.994558
		Number of samples
				CA5	CA6	CA7	CA8	CA9	CA10
		WT		6	6	6	6	5	6
		crwn2/3		6	6	6	6	6	6

## Sheet: Sup Figure4
			Source Data Supplementary Figure 4
		Raw Ct Values
		Standard Curve	EF1a	CSD
		STD-1	15.25	17.1
		STD-1/10	18.41	19.95
		STD-1/100	21.15	23.19
		STD-1/1000	24.24	26.47
		STD-1/10000	27.66	30.3
		Raw Ct Values
			EF1a	CSD
		WT_0.05cu_4days	18.18	23.96
			18.24	23.66
			18.33	24.03
			18.05	23.54
		WT_50cu_4days	18.11	20.67
			18.05	20.57
			18.18	20.87
		crwn1/4_0.05cu_4days	18.01	23.75
			18.03	23.49
			17.96	23.6
			18.03	24.14
		crwn1/4_50cu_4days	17.18	20
			17.33	20.04
			17.36	20.16
			19.31	21.4
		WT_0.05cu_6days	18.95	25.38
			18.74	25.51
			18.54	25.41
			19.27	26.17
		WT_50cu_6days	18.84	21.74
			19.3	21.72
			18.69	21.36
			18.78	20.69
		crwn1/4_0.05cu_6days	18.56	25.72
			18.33	25.05
			18.68	24.99
			18.53	25.07
		crwn1/4_50cu_6days	18.53	20.79
			18.43	20.43
			18.41	20.74
			18.46	20.73
		WT_0.05cu_9days	19.35	25.41
			19.85	26.12
			19.2	25.45
			19.02	25.13
		WT_50cu_9days	18.9	20.16
			18.87	20.18
			19.12	20.41
		crwn1/4_0.05cu_9days	18.66	24.99
			19.02	25.45
			18.96	25.18
			18.72	25.07
		crwn1/4_50cu_9days	18.35	19.75
			18.22	19.78
			18.71	20.06
		Calculated CA genes transcript levels relative to EF1a
				CSD
		WT_0.05cu_4days		0.062929
				0.0812001
				0.0670697
				0.0765629
		WT_50cu_4days		0.596217
				0.611231
				0.546374
		crwn1/4_0.05cu_4days		0.064147
				0.0781054
				0.0686165
				0.0495716
		crwn1/4_50cu_4days		0.473699
				0.515574
				0.484872
				0.881398
		WT_0.05cu_6days		0.0415648
				0.0324131
				0.0299119
				0.0304196
		WT_50cu_6days		0.488143
				0.699365
				0.568904
				0.972582
		crwn1/4_0.05cu_6days		0.0244456
				0.0328613
				0.0445762
				0.0376584
		crwn1/4_50cu_6days		0.751594
				0.896836
				0.711246
				0.743654
		WT_0.05cu_9days		0.054969
				0.0487053
				0.047756
				0.0521802
		WT_50cu_9days		1.54196
				1.48666
				1.52725
		crwn1/4_0.05cu_9days		0.0439114
				0.0417158
				0.0481661
				0.0434362
		crwn1/4_50cu_9days		1.35886
				1.20683
				1.43371
		Number of samples
				CSD
		WT_0.05cu_4days		4
		WT_50cu_4days		3
		crwn1/4_0.05cu_4days		4
		crwn1/4_50cu_4days		4
		WT_0.05cu_6days		4
		WT_50cu_6days		4
		crwn1/4_0.05cu_6days		4
		crwn1/4_50cu_6days		4
		WT_0.05cu_9days		4
		WT_50cu_9days		3
		crwn1/4_0.05cu_9days		4
		crwn1/4_50cu_9days		3

## Sheet: Sup Figure5
			Source Data Supplementary Figure 5
		Raw Ct Values
		Standard Curve	EF1a	CA5	CA6	CA7	CA8	CA9	CA10
		STD-1	16.37	24.43	27.46	29.77	27.7	20.07	21.71
		STD-1/10	19.26	31.55	31.01	33.3	31.12	23.91	24.65
		STD-1/100	22.67	32.6	32.8	36.99	33.98	26.74	27.22
		STD-1/1000	26.43	33.41			35.5	30.37	30.41
		Raw Ct Values
			EF1a	CA5	CA6	CA7	CA8		EF1a	CA9		EF1a	CA10
		WT	19.42	33.03	30.51	32.98	32.08		17.89	22.95		13.74	20.34
			19.36	32.51	31.13	33.25	30.34		17.36	22.43		14.63	22.41
			18.97	33	30.33	32.66	31.14		17.37	23.35		15.08	23.1
			19.17	33.83	31.2	33.13	30.72		18.42	25.15		14.53	21.68
									17.43	23.83		14.57	23.48
												15.15	23.1
		CA5ox-#3	18.87	27
			19.5	27.87
			19.09	27.63
			19.23	27.48
		CA5ox-#10	19.03	27.35
			18.96	28.2
			19.03	27.2
			19.07	27.72
		CA6ox-#1	18.84		28.27
			19.09		27.57
			19.02		28.2
			19.06		27.5
		CA6ox-#3	18.92		27.32
			18.91		27.47
			19.13		27.77
			19.04		27.42
		CA7ox-#5	18.77			26.91
			18.93			27.19
			19.03			27.22
			19.14			27.16
		CA7ox-#8	18.59			26.6
			18.9			26.08
			19.03			26.35
			19.13			26.23
		CA8ox-#5	18.7				27.57
			19.2				26.88
			19.22				27.41
			19.04				27.32
		CA8ox-#6	19.31				27.26
			18.94				27.41
			18.73				27.27
			19.36				27.37
		CA9ox-#2							17.1	22.19
									18.05	23.34
									17.26	22.63
									17.9	22.48
									17.02	22.06
									18.01	22.76
		CA9ox-#3							18.1	22.93
									17.39	22.64
									17.13	21.93
									18.33	22.26
									18.18	22.4
		crwn1/4										15.47	24.36
												15.24	24.3
												15.14	25.16
												15.15	25.02
												15.84	24.74
												15.23	23.98
		CA10ox-#2										19.92	23.5
												19.58	24.48
												19.61	25.05
												18.89	23.84
		CA10ox-#6										19.46	25.37
												19.35	24.44
												18.96	24.88
												19.19	23.71
		Calculated CA genes transcript levels relative to EF1a
				CA5	CA6	CA7	CA8	CA9	CA10
		WT		0.790318	0.876407	1.19843	0.297431	0.510921	2.41683
				1.09447	0.492758	0.968188	1.31259	0.50668	1.05708
				0.592955	0.751888	1.07966	0.498169	0.272243	0.900374
				0.378749	0.407242	0.917564	0.825766	0.163644	1.66164
								0.204415	0.466438
									0.94899
		CA5ox-#3		38.0998
				31.7699
				28.4095
				34.7604
		CA5ox-#10		33.2169
				17.3853
				36.9233
				26.2993
		CA6ox-#1			4.06431
					8.82239
					4.88418
					9.18062
		CA6ox-#3			9.74112
					8.50064
					7.63112
					9.70243
		CA7ox-#5				36.8591
						34.4045
						36.1473
						40.499
		CA7ox-#8				39.7036
						68.417
						62.9613
						72.7923
		CA8ox-#5					9.47279
							24.4393
							15.5674
							14.8902
		CA8ox-#6					18.8855
							12.8486
							12.5791
							17.7471
		CA9ox-#2						0.49944
								0.436881
								0.412733
								0.709043
								0.516664
								0.631551
		CA9ox-#3						0.598139
								0.448132
								0.608832
								1.1064
								0.907295
		crwn1/4							0.485635
									0.426673
									0.212629
									0.237036
									0.487296
									0.533631
		CA10ox-#2							3.12798
									1.12777
									0.728349
									1.17499
		CA10ox-#6							0.50824
									0.994722
									0.534718
									1.6021
		Number of samples
				CA5	CA6	CA7	CA8	CA9	CA10
		WT		4	4	4	4	5	6
		CA5ox-#3		4
		CA5ox-#10		4
		CA6ox-#1			4
		CA6ox-#3			4
		CA7ox-#5				4
		CA7ox-#8				4
		CA8ox-#5					4
		CA8ox-#6					4
		CA9ox-#2						6
		CA9ox-#3						5
		crwn1/4							6
		CA10ox-#2							4
		CA10ox-#6							4

## Sheet: Sup Figure6
			Source Data Supplementary Figure 6
		Raw Ct Values
		Standard Curve	UBQ10	PR1	180bp
		STD-1	23.49	28.28	14.58
		STD-1/10	26.72	32.33	17.67
		STD-1/100	29.79	35.31	21.1
		STD-1/1000	32.45	38.39	24.22
		STD-1/10000			26.5
		STD-1/100000			27.83
		Raw Ct Values
			UBQ10	PR1	180bp
		CRWN1-EYFP	33.45	38.37	22.39
			32.01	38.32	22.23
			32.98	38.62	22.31
			32.35	37.98
		35S::GFP	32.29	39.45	24.09
			32.93	41.32	23.91
			32.06	40.92	23.7
			32.89	39.87
		Calculated ChILed DNA relative to UBQ10
				PR1	180bp
		CRWN1-EYFP		2.20485	429.652
				0.754378	162.455
				1.29241	320.183
				1.23932
		35S::GFP		0.428391	42.1811
				0.19237	80.2652
				0.129938	49.0587
				0.50826
		Number of samples
				PR1	180bp
		CRWN1-EYFP		4	3
		35S::GFP		4	3

## Sheet: Sup Figure9
			Source Data Supplementary Figure 9b
	Nuclear Size (mm2)
		WT_0.05Cu	WT_50Cu	crwn1/4_0.05Cu	crwn1/4_50Cu
	1	13.7518	194.513	22.3062	21.1317
	2	11.8189	37.3111	20.7664	23.1616
	3	48.0988	19.1156	52.8569	20.2577
	4	13.072	33.5148	8.01802	25.5014
	5	93.021	60.4357	20.0034	40.4415
	6	57.5272	28.0492	78.3444	18.4174
	7	42.6009	53.6939	22.7778	16.0222
	8	10.9496	26.6065	24.8031	25.2424
	9	11.1623	251.731	6.14067	11.9392
	10	133.088	15.6014	14.2789	23.2079
	11	48.33	23.4344	14.3344	13.7841
	12	55.9828	13.1969	32.8581	19.3283
	13	83.0748	12.3507	61.7027	54.554
	14	25.3118	11.5276	10.0526	33.413
	15	135.613	30.1161	29.1081	21.7744
	16	13.4142	60.6391	13.0628	14.228
	17	18.2879	27.4712	33.5055	18.7966
	18	25.7511	22.5559	44.0945	39.5629
	19	15.4072	20.7201	24.5904	25.6216
	20	31.938	15.1991	17.0487	18.5237
	21	8.69774	16.4013	21.3305	29.6491
	22	43.9881	18.7734	29.5427	43.0818
	23	26.8978	6.42274	37.5931	28.2203
	24	10.3161	32.7518	28.9185	22.8241
	25	17.4279	44.1684	17.881	22.7824
	26	13.183	11.9438	12.679	18.1353
	27	88.5866	19.2728	50.2999	24.3176
	28	14.7552	31.6328	11.8467	38.9849
	29	32.8396	67.5012	38.4948	18.3157
	30	11.1346	43.7245	27.3232	14.8754
	31	16.1239	50.3924	25.1916	39.4196
	32	16.2811	27.4434	51.0258	24.8679
	33	70.8628	84.5221	19.4393	57.8092
	34	15.0696	48.1728	11.745	14.6858
	35	19.3283	41.186	14.0385	15.9805
	36	83.5557	14.1032	34.2592	17.6406
	37	5.49331	5.13264	39.5121	12.2259
	38	46.9983	13.4512	23.4992	19.7075
	39	14.8893	10.7184	15.1112	58.6046
	40	19.9479	27.1845	40.816	18.8567
	41	13.835	32.9784	24.6228	17.8856
	42	74.9319	54.3366	25.6493	18.9168
	43	95.0278	22.579	69.9981	32.4327
	44	15.0881	19.0648	29.0202	42.2772
	45	39.0404	12.7299	30.1855	83.995
	46	24.0864	14.8107	89.9553	22.1906
	47	26.9857	58.0774	54.0916	19.541
	48	13.5761	41.6437	20.2346	27.1845
	49	14.8523	23.1894	62.9974	24.4332
	50	11.3011	36.7146	25.9268	25.8019
	51	21.2612	18.6255	25.5245	10.7785
	52	20.5768	7.35678	12.3461	23.2911
	53	14.7737	24.7153	9.95085	79.6669
	54	26.0609	93.3493	17.414	20.6693
	55	27.1845	33.3668	23.0136	20.4288
	56	20.7803	31.4941	11.0976	20.1745
	57	18.1307	26.5972	21.3305	7.0701
	58	32.6131	69.5958	49.8097	22.4218
	59	33.8939	12.8593	12.3507	45.7545
	60	30.6386	26.3198	43.535	22.6576
	61	38.9664	7.0701	17.7192	27.314
	62	31.4386	61.624	22.9859	22.2137
	63	36.2013	33.2003	40.7282	29.7878
	64	126.277	20.734	11.0791	10.2098
	65	15.8326	69.5357	10.7184	20.6415
	66	35.2071	5.00317	14.6303	33.3853
	67	20.1468	33.0431	24.0772	24.4286
	68	23.3928	23.4714	48.8664	29.0295
	69	20.9791	14.1124	15.7447	24.8401
	70	20.1144	7.59723	43.9188	25.5985
	71	15.1667	55.1828	19.0925	65.166
	72	34.7216	25.5106	27.5637	16.8082
	73	33.2419	15.4164	11.4074	28.211
	74	16.5678	10.9589	16.7759	27.1614
	75	33.7691	24.424	24.7569	72.1436
	76	33.7552	25.5846	23.5732	17.9596
	77	16.8452	44.2563	41.8611	50.0825
	78	18.6347	88.4987	10.6167	35.836
	79	11.8282	46.6145	33.0986	27.9798
	80	42.1431	20.0358	58.4196	26.8608
	81	49.352	12.2813	93.7377	52.8338
	82	9.56706	30.7404	23.8737	42.6379
	83	9.92773	111.924	18.1723	119.327
	84	131.937	13.0628	11.7588	12.7391
	85	14.8477	20.6415	21.1733	100.96
	86	22.3339	23.7581	54.9285	24.1327
	87	18.2371	15.7308	43.1142	45.1765
	88	27.4851	18.0706	18.2556	57.185
	89	19.3052	58.9421	22.1027	39.9514
	90	21.2103	60.8333	7.31517	55.3909
	91	18.3573	35.799	10.9543	104.965
	92	66.433	36.4741	33.0154	44.2933
	93	20.5953	28.5671	21.3906	21.9501
	94	33.5194	29.8664	11.6201	40.4831
	95	41.8518	54.5909	79.8102	25.4551
	96	163.347	11.3334	13.0859	17.2521
	97	14.5841	11.6525	40.3629	27.67
	98	21.2612	61.3235	11.4305	6.19616
	99	23.5269	17.5435	18.8151	13.0767
	100	21.4924	27.3463	45.8238	23.6148
	101	32.5715	9.66416	12.827	45.306
	102	19.1988	17.77	59.2982	46.4851
	103	19.6335	7.60186	20.0913	19.4717
	104	13.6131	81.7616	14.0986	24.9742
	105	17.3631	19.8	104.535	24.4517
	106	16.0961		22.1628	29.9913
	107	29.4919		43.8309	28.285
	108	17.6452		50.1981	39.7248
	109	37.5561		12.8408	31.3692
	110	21.964		16.6788	34.4118
	111	16.4753		12.7391	41.1444
	112	35.2534		37.5515	29.9866
	113	16.7204		28.6364	49.7774
	114	52.9124		21.6773	81.7384
	115	45.0979		33.5194	54.8915
	116	21.5016		12.101	18.9815
	117	19.3653		66.8677	22.2044
	118	19.7768		7.98102	18.4683
	119	21.0022		19.5133	42.7905
	120	51.0443		15.8372
	121	44.8158		63.4968
	122	38.4763
	123	94.0152
	124	20.5352
	125	20.2577
	126	17.7515
	127	41.972
	128	51.6316
	129	42.1293
	130	17.7284
	131	16.1424
